# Supplementary material for: Exploring the Causal Relationship Between Inflammatory Bowel Disease and Bell's Palsy Based on Inflammatory Proteins: A Mendelian Randomization Study
Source: Brain Behav. 2025 Aug 4;15(8):e70715. doi: 10.1002/brb3.70715 (PMC12321965; doi:10.1002/brb3.70715)
Supplement: Supplementary file 2 — Supporting Table1: brb370715‐sup‐0002‐Table.xls [file BRB3-15-e70715-s001.xls]

## Sheet: Table1ieu31
se.exposure	chr.exposure	pval.exposure	samplesize.exposure	pos.exposure	beta.exposure	id.exposure	SNP	effect_allele.exposure	other_allele.exposure	eaf.exposure	exposure	mr_keep.exposure	pval_origin.exposure	data_source.exposure
0.0175	1	3.08e-08	34652	2472081	-0.0970995	ieu-a-31	rs1886731	C	T	0.481193	Inflammatory bowel disease || id:ieu-a-31	TRUE	reported	igd
0.017	1	1.19e-16	34652	20171514	0.141103	ieu-a-31	rs10737481	G	T	0.554896	Inflammatory bowel disease || id:ieu-a-31	TRUE	reported	igd
0.0422	1	1.76e-66	34652	67705958	-0.72629	ieu-a-31	rs11209026	A	G	0.0541886	Inflammatory bowel disease || id:ieu-a-31	TRUE	reported	igd
0.0194	1	6.91e-15	34652	200874229	-0.151404	ieu-a-31	rs35730213	C	G	0.262591	Inflammatory bowel disease || id:ieu-a-31	TRUE	reported	igd
0.0222	1	8.48e-22	34652	206943968	0.212996	ieu-a-31	rs3024493	A	C	0.169666	Inflammatory bowel disease || id:ieu-a-31	TRUE	reported	igd
0.0225	1	4.16e-10	34652	8180210	-0.140504	ieu-a-31	rs7523335	A	G	0.173424	Inflammatory bowel disease || id:ieu-a-31	TRUE	reported	igd
0.0179	1	1.17e-15	34652	161472789	-0.143097	ieu-a-31	rs10800314	A	C	0.649219	Inflammatory bowel disease || id:ieu-a-31	TRUE	reported	igd
0.0174	2	2.84e-16	34652	61199327	0.142202	ieu-a-31	rs112401990	A	G	0.375383	Inflammatory bowel disease || id:ieu-a-31	TRUE	reported	igd
0.0193	2	2.32e-10	34652	103064264	-0.122403	ieu-a-31	rs4851586	C	T	0.75745	Inflammatory bowel disease || id:ieu-a-31	TRUE	reported	igd
0.0169	2	1.75e-18	34652	234183718	0.148001	ieu-a-31	rs2241878	C	T	0.538498	Inflammatory bowel disease || id:ieu-a-31	TRUE	reported	igd
0.0181	2	6.62e-11	34652	241574401	0.118103	ieu-a-31	rs4676408	A	G	0.515063	Inflammatory bowel disease || id:ieu-a-31	TRUE	reported	igd
0.0303	2	5.39e-10	34652	43453721	0.188304	ieu-a-31	rs112694524	A	G	0.0903752	Inflammatory bowel disease || id:ieu-a-31	TRUE	reported	igd
0.0171	2	1.05e-08	34652	219121663	0.0975985	ieu-a-31	rs11677953	A	G	0.415063	Inflammatory bowel disease || id:ieu-a-31	TRUE	reported	igd
0.0179	3	3.71e-23	34652	49666964	0.177301	ieu-a-31	rs1873625	A	C	0.32287	Inflammatory bowel disease || id:ieu-a-31	TRUE	reported	igd
0.0169	4	4.12e-08	34652	36076676	-0.0927953	ieu-a-31	rs6826501	T	C	0.536078	Inflammatory bowel disease || id:ieu-a-31	TRUE	reported	igd
0.03	4	2.66e-08	34652	123275555	0.166802	ieu-a-31	rs45528737	T	C	0.111833	Inflammatory bowel disease || id:ieu-a-31	TRUE	reported	igd
0.017	5	7.07e-17	34652	131630852	0.142197	ieu-a-31	rs35260072	C	A	0.433153	Inflammatory bowel disease || id:ieu-a-31	TRUE	reported	igd
0.0305	5	3.71e-11	34652	150323428	0.2017	ieu-a-31	rs17800987	G	A	0.089179	Inflammatory bowel disease || id:ieu-a-31	TRUE	reported	igd
0.0184	5	4.13e-08	34652	40218529	0.100904	ieu-a-31	rs13178036	C	G	0.341807	Inflammatory bowel disease || id:ieu-a-31	TRUE	reported	igd
0.0176	5	1.09e-09	34652	96247810	-0.106996	ieu-a-31	rs6873866	C	T	0.528821	Inflammatory bowel disease || id:ieu-a-31	TRUE	reported	igd
0.0171	5	6.16e-09	34652	134443606	0.0995014	ieu-a-31	rs254560	A	G	0.400063	Inflammatory bowel disease || id:ieu-a-31	TRUE	reported	igd
0.0189	5	6.59e-21	34652	158814533	0.177406	ieu-a-31	rs10045431	C	A	0.717524	Inflammatory bowel disease || id:ieu-a-31	TRUE	reported	igd
0.0173	5	2.14e-27	34652	40399096	0.187801	ieu-a-31	rs6880778	G	A	0.620729	Inflammatory bowel disease || id:ieu-a-31	TRUE	reported	igd
0.0219	6	2.54e-09	34652	14721897	-0.130704	ieu-a-31	rs9370774	C	T	0.20068	Inflammatory bowel disease || id:ieu-a-31	TRUE	reported	igd
0.0207	6	3.07e-09	34652	20678430	0.122598	ieu-a-31	rs4712528	C	G	0.787692	Inflammatory bowel disease || id:ieu-a-31	TRUE	reported	igd
0.0963	6	3.63e-32	34652	31628397	1.1375	ieu-a-31	rs148844907	A	T	0.0103903	Inflammatory bowel disease || id:ieu-a-31	TRUE	reported	igd
0.0303	6	5.39e-09	34652	111840820	0.176899	ieu-a-31	rs34190331	A	G	0.0853045	Inflammatory bowel disease || id:ieu-a-31	TRUE	reported	igd
0.0202	6	4.65e-08	34652	138002175	0.110295	ieu-a-31	rs6927172	G	C	0.21432	Inflammatory bowel disease || id:ieu-a-31	TRUE	reported	igd
0.0168	6	7.39e-11	34652	167390242	0.109502	ieu-a-31	rs444210	G	A	0.545781	Inflammatory bowel disease || id:ieu-a-31	TRUE	reported	igd
0.0208	6	1.59e-29	34652	32606385	-0.234698	ieu-a-31	rs9272514	T	C	0.30636	Inflammatory bowel disease || id:ieu-a-31	TRUE	reported	igd
0.02	6	5.77e-19	34652	32609453	-0.177501	ieu-a-31	rs28383456	T	C	0.345334	Inflammatory bowel disease || id:ieu-a-31	TRUE	reported	igd
0.0219	6	2.96e-13	34652	32485467	-0.159599	ieu-a-31	rs113473719	C	A	0.694937	Inflammatory bowel disease || id:ieu-a-31	TRUE	reported	igd
0.0208	6	6.82e-12	34652	106522027	-0.142801	ieu-a-31	rs6911490	C	T	0.778565	Inflammatory bowel disease || id:ieu-a-31	TRUE	reported	igd
0.0178	7	4.5e-14	34652	107478227	-0.134102	ieu-a-31	rs4730272	G	A	0.512591	Inflammatory bowel disease || id:ieu-a-31	TRUE	reported	igd
0.0173	8	5.01e-09	34652	126539965	0.101302	ieu-a-31	rs1551399	C	A	0.615807	Inflammatory bowel disease || id:ieu-a-31	TRUE	reported	igd
0.0172	9	1.5e-25	34652	139266496	0.179401	ieu-a-31	rs4077515	T	C	0.424242	Inflammatory bowel disease || id:ieu-a-31	TRUE	reported	igd
0.0178	9	6.65e-22	34652	4984530	-0.171595	ieu-a-31	rs1887428	C	G	0.61936	Inflammatory bowel disease || id:ieu-a-31	TRUE	reported	igd
0.0197	9	1.42e-16	34652	117553249	0.163001	ieu-a-31	rs4246905	C	T	0.729896	Inflammatory bowel disease || id:ieu-a-31	TRUE	reported	igd
0.0172	10	4.07e-21	34652	64445564	0.161896	ieu-a-31	rs10761659	G	A	0.554011	Inflammatory bowel disease || id:ieu-a-31	TRUE	reported	igd
0.019	10	2.21e-09	34652	81042475	-0.113606	ieu-a-31	rs1250573	A	G	0.295706	Inflammatory bowel disease || id:ieu-a-31	TRUE	reported	igd
0.0179	10	1.57e-12	34652	35530460	0.126597	ieu-a-31	rs12764283	A	G	0.337409	Inflammatory bowel disease || id:ieu-a-31	TRUE	reported	igd
0.0169	10	1.7e-26	34652	101290301	-0.180303	ieu-a-31	rs6584283	C	T	0.510643	Inflammatory bowel disease || id:ieu-a-31	TRUE	reported	igd
0.017	11	4.75e-20	34652	76299649	0.155704	ieu-a-31	rs11236797	A	C	0.470011	Inflammatory bowel disease || id:ieu-a-31	TRUE	reported	igd
0.0512	12	1.28e-15	34652	40824798	0.409594	ieu-a-31	rs140892874	C	T	0.027461	Inflammatory bowel disease || id:ieu-a-31	TRUE	reported	igd
0.0172	12	6.91e-15	34652	68502110	0.133703	ieu-a-31	rs2193041	G	A	0.388781	Inflammatory bowel disease || id:ieu-a-31	TRUE	reported	igd
0.0282	14	3.8e-08	34652	88417517	0.155099	ieu-a-31	rs3850378	C	T	0.096461	Inflammatory bowel disease || id:ieu-a-31	TRUE	reported	igd
0.0198	15	2.64e-14	34652	67455630	0.1509	ieu-a-31	rs56062135	T	C	0.236922	Inflammatory bowel disease || id:ieu-a-31	TRUE	reported	igd
0.0171	16	2.78e-10	34652	28543381	0.107796	ieu-a-31	rs12446550	A	G	0.409666	Inflammatory bowel disease || id:ieu-a-31	TRUE	reported	igd
0.0431	16	1.19e-10	34652	50866917	0.2776	ieu-a-31	rs72798422	C	T	0.041718	Inflammatory bowel disease || id:ieu-a-31	TRUE	reported	igd
0.0186	16	5.59e-24	34652	50756881	0.187595	ieu-a-31	rs2076756	G	A	0.27064	Inflammatory bowel disease || id:ieu-a-31	TRUE	reported	igd
0.0232	16	1.71e-09	34652	50383077	-0.139595	ieu-a-31	rs9934775	T	C	0.16068	Inflammatory bowel disease || id:ieu-a-31	TRUE	reported	igd
0.0507	16	7.72e-09	34652	81916912	-0.292796	ieu-a-31	rs11548656	G	A	0.034026	Inflammatory bowel disease || id:ieu-a-31	TRUE	reported	igd
0.0189	17	1.32e-08	34652	32625383	-0.107697	ieu-a-31	rs113991740	A	T	0.271565	Inflammatory bowel disease || id:ieu-a-31	TRUE	reported	igd
0.0168	17	3.87e-18	34652	38043649	0.145701	ieu-a-31	rs12936409	T	C	0.476383	Inflammatory bowel disease || id:ieu-a-31	TRUE	reported	igd
0.0172	17	2.16e-12	34652	40514201	-0.120703	ieu-a-31	rs744166	G	A	0.409963	Inflammatory bowel disease || id:ieu-a-31	TRUE	reported	igd
0.0227	18	2.78e-11	34652	12775851	-0.1513	ieu-a-31	rs2542147	T	G	0.837193	Inflammatory bowel disease || id:ieu-a-31	TRUE	reported	igd
0.0337	19	8.14e-12	34652	10525372	0.23	ieu-a-31	rs142770866	A	G	0.0810417	Inflammatory bowel disease || id:ieu-a-31	TRUE	reported	igd
0.0221	19	4.23e-10	34652	33754044	0.137804	ieu-a-31	rs10408351	A	G	0.238435	Inflammatory bowel disease || id:ieu-a-31	TRUE	reported	igd
0.018	20	5.48e-20	34652	62329099	0.164997	ieu-a-31	rs6062496	A	G	0.578011	Inflammatory bowel disease || id:ieu-a-31	TRUE	reported	igd
0.0201	21	1.49e-22	34652	40466570	-0.196295	ieu-a-31	rs2836882	A	G	0.257617	Inflammatory bowel disease || id:ieu-a-31	TRUE	reported	igd
0.017	21	2.02e-17	34652	45616497	-0.144698	ieu-a-31	rs8134436	G	C	0.603989	Inflammatory bowel disease || id:ieu-a-31	TRUE	reported	igd
0.0174	21	1.34e-12	34652	16833222	-0.123298	ieu-a-31	rs1736161	A	G	0.428732	Inflammatory bowel disease || id:ieu-a-31	TRUE	reported	igd
0.0212	22	1.24e-10	34652	21917550	0.136496	ieu-a-31	rs131657	A	T	0.201666	Inflammatory bowel disease || id:ieu-a-31	TRUE	reported	igd
0.0168	22	1.67e-08	34652	30570022	-0.095001	ieu-a-31	rs1003342	G	A	0.531334	Inflammatory bowel disease || id:ieu-a-31	TRUE	reported	igd
0.0235	22	7.6e-14	34652	39733096	-0.176002	ieu-a-31	rs7285952	G	T	0.157193	Inflammatory bowel disease || id:ieu-a-31	TRUE	reported	igd

## Sheet: Table2ieu30
SNP	effect_allele.exposure	other_allele.exposure	effect_allele.outcome	other_allele.outcome	beta.exposure	beta.outcome	eaf.exposure	eaf.outcome	remove	palindromic	ambiguous	id.outcome	chr	pos	se.outcome	samplesize.outcome	pval.outcome	outcome	originalname.outcome	outcome.deprecated	mr_keep.outcome	data_source.outcome
rs1056441	C	T	C	T	0.167	0.0639	0.697697	0.616239	FALSE	FALSE	FALSE	ebi-a-GCST90018843	20	62370349	0.0329	463240	0.0519398	Bell's palsy || id:ebi-a-GCST90018843	Bell's palsy	Bell's palsy || ||	TRUE	igd
rs10761659	G	A	G	A	0.212006	0.0237	0.55269	0.583862	FALSE	FALSE	FALSE	ebi-a-GCST90018843	10	64445564	0.0306	463240	0.4393	Bell's palsy || id:ebi-a-GCST90018843	Bell's palsy	Bell's palsy || ||	TRUE	igd
rs11209026	A	G	A	G	-0.995199	-0.1287	0.0563213	0.0615492	FALSE	FALSE	FALSE	ebi-a-GCST90018843	1	67705958	0.0713	463240	0.0712	Bell's palsy || id:ebi-a-GCST90018843	Bell's palsy	Bell's palsy || ||	TRUE	igd
rs11236797	A	C	A	C	0.181104	0.0343	0.473264	0.409864	FALSE	FALSE	FALSE	ebi-a-GCST90018843	11	76299649	0.0307	463240	0.2636	Bell's palsy || id:ebi-a-GCST90018843	Bell's palsy	Bell's palsy || ||	TRUE	igd
rs112401990	A	G	A	G	0.132203	-0.0057	0.373412	0.239296	FALSE	FALSE	FALSE	ebi-a-GCST90018843	2	61199327	0.0486	463240	0.906	Bell's palsy || id:ebi-a-GCST90018843	Bell's palsy	Bell's palsy || ||	TRUE	igd
rs114607072	T	G	T	G	0.441797	0.1072	0.0402795	0.0236517	FALSE	FALSE	FALSE	ebi-a-GCST90018843	6	31351940	0.1041	463240	0.3032	Bell's palsy || id:ebi-a-GCST90018843	Bell's palsy	Bell's palsy || ||	TRUE	igd
rs11564236	T	A	T	A	0.519093	0.0183	0.034419	0.0236071	FALSE	TRUE	FALSE	ebi-a-GCST90018843	12	40828306	0.0986	463240	0.8525	Bell's palsy || id:ebi-a-GCST90018843	Bell's palsy	Bell's palsy || ||	TRUE	igd
rs12194825	A	T	A	T	-0.171904	-0.0469	0.18587	0.177324	FALSE	TRUE	FALSE	ebi-a-GCST90018843	6	20835260	0.0382	463240	0.2195	Bell's palsy || id:ebi-a-GCST90018843	Bell's palsy	Bell's palsy || ||	TRUE	igd
rs1250573	A	G	A	G	-0.170895	-0.0681	0.287447	0.351218	FALSE	FALSE	FALSE	ebi-a-GCST90018843	10	81042475	0.0316	463240	0.0311301	Bell's palsy || id:ebi-a-GCST90018843	Bell's palsy	Bell's palsy || ||	TRUE	igd
rs12692254	T	A	T	A	0.301402	0.0183	0.543391	0.575751	FALSE	TRUE	TRUE	ebi-a-GCST90018843	2	234161211	0.031	463240	0.554	Bell's palsy || id:ebi-a-GCST90018843	Bell's palsy	Bell's palsy || ||	TRUE	igd
rs12717899	T	G	T	G	0.159198	-0.0267	0.793845	0.790818	FALSE	FALSE	FALSE	ebi-a-GCST90018843	5	141482341	0.0381	463240	0.483	Bell's palsy || id:ebi-a-GCST90018843	Bell's palsy	Bell's palsy || ||	TRUE	igd
rs1297271	T	C	T	C	-0.154901	-0.0605	0.429877	0.375943	FALSE	FALSE	FALSE	ebi-a-GCST90018843	21	16823163	0.0313	463240	0.0530506	Bell's palsy || id:ebi-a-GCST90018843	Bell's palsy	Bell's palsy || ||	TRUE	igd
rs13135092	G	A	G	A	0.221495	-0.066	0.095419	0.0657302	FALSE	FALSE	FALSE	ebi-a-GCST90018843	4	103198082	0.0778	463240	0.3961	Bell's palsy || id:ebi-a-GCST90018843	Bell's palsy	Bell's palsy || ||	TRUE	igd
rs1332099	C	T	C	T	-0.211597	0.0144	0.515025	0.543247	FALSE	FALSE	FALSE	ebi-a-GCST90018843	10	101298451	0.0303	463240	0.6351	Bell's palsy || id:ebi-a-GCST90018843	Bell's palsy	Bell's palsy || ||	TRUE	igd
rs140054334	T	C	T	C	0.349797	-0.0291	0.038307	0.028023	FALSE	FALSE	FALSE	ebi-a-GCST90018843	6	31587042	0.1126	463240	0.7959	Bell's palsy || id:ebi-a-GCST90018843	Bell's palsy	Bell's palsy || ||	TRUE	igd
rs1456896	T	C	T	C	0.139301	-0.0276	0.697556	0.632321	FALSE	FALSE	FALSE	ebi-a-GCST90018843	7	50304461	0.0322	463240	0.3905	Bell's palsy || id:ebi-a-GCST90018843	Bell's palsy	Bell's palsy || ||	TRUE	igd
rs147018773	T	C	T	C	0.321699	0.001	0.0966978	0.153922	FALSE	FALSE	FALSE	ebi-a-GCST90018843	5	150238521	0.0484	463240	0.9834	Bell's palsy || id:ebi-a-GCST90018843	Bell's palsy	Bell's palsy || ||	TRUE	igd
rs147684209	C	T	C	T	0.154901	-0.0064	0.369415	0.313571	FALSE	FALSE	FALSE	ebi-a-GCST90018843	16	28867061	0.0445	463240	0.8862	Bell's palsy || id:ebi-a-GCST90018843	Bell's palsy	Bell's palsy || ||	TRUE	igd
rs148844907	A	T	A	T	0.958001	0.1765	0.00828273	0.0107101	FALSE	TRUE	FALSE	ebi-a-GCST90018843	6	31628397	0.1918	463240	0.3573	Bell's palsy || id:ebi-a-GCST90018843	Bell's palsy	Bell's palsy || ||	TRUE	igd
rs151314883	A	G	A	G	-0.223994	-0.0572	0.157585	0.114351	FALSE	FALSE	FALSE	ebi-a-GCST90018843	22	39735087	0.047	463240	0.2231	Bell's palsy || id:ebi-a-GCST90018843	Bell's palsy	Bell's palsy || ||	TRUE	igd
rs1873625	A	C	A	C	0.180704	-0.0171	0.320264	0.252344	FALSE	FALSE	FALSE	ebi-a-GCST90018843	3	49666964	0.0346	463240	0.6203	Bell's palsy || id:ebi-a-GCST90018843	Bell's palsy	Bell's palsy || ||	TRUE	igd
rs1887428	C	G	C	G	-0.168099	-0.0311	0.623303	0.641715	FALSE	TRUE	FALSE	ebi-a-GCST90018843	9	4984530	0.0316	463240	0.3247	Bell's palsy || id:ebi-a-GCST90018843	Bell's palsy	Bell's palsy || ||	TRUE	igd
rs1932990	T	C	T	C	0.152901	0.0309	0.253841	0.241812	FALSE	FALSE	FALSE	ebi-a-GCST90018843	13	44460242	0.0363	463240	0.3944	Bell's palsy || id:ebi-a-GCST90018843	Bell's palsy	Bell's palsy || ||	TRUE	igd
rs2076756	G	A	G	A	0.399806	-0.0047	0.283672	0.162487	FALSE	FALSE	FALSE	ebi-a-GCST90018843	16	50756881	0.0413	463240	0.9092	Bell's palsy || id:ebi-a-GCST90018843	Bell's palsy	Bell's palsy || ||	TRUE	igd
rs2129944	G	T	G	T	-0.1562	0.0033	0.291299	0.159591	FALSE	FALSE	FALSE	ebi-a-GCST90018843	19	10516198	0.0437	463240	0.9391	Bell's palsy || id:ebi-a-GCST90018843	Bell's palsy	Bell's palsy || ||	TRUE	igd
rs2188962	T	C	T	C	0.212398	0.0505	0.439546	0.288704	FALSE	FALSE	FALSE	ebi-a-GCST90018843	5	131770805	0.0342	463240	0.1392	Bell's palsy || id:ebi-a-GCST90018843	Bell's palsy	Bell's palsy || ||	TRUE	igd
rs2505640	G	A	G	A	-0.145701	0.0058	0.643588	0.676473	FALSE	FALSE	FALSE	ebi-a-GCST90018843	10	35459497	0.0319	463240	0.8552	Bell's palsy || id:ebi-a-GCST90018843	Bell's palsy	Bell's palsy || ||	TRUE	igd
rs281379	A	G	A	G	0.139797	0.0165	0.489275	0.357782	FALSE	FALSE	FALSE	ebi-a-GCST90018843	19	49214274	0.0332	463240	0.6192	Bell's palsy || id:ebi-a-GCST90018843	Bell's palsy	Bell's palsy || ||	TRUE	igd
rs28701841	A	G	A	G	0.224303	0.0267	0.116563	0.0984116	FALSE	FALSE	FALSE	ebi-a-GCST90018843	6	106530330	0.0567	463240	0.637801	Bell's palsy || id:ebi-a-GCST90018843	Bell's palsy	Bell's palsy || ||	TRUE	igd
rs3024505	A	G	A	G	0.177903	-0.0251	0.16156	0.115901	FALSE	FALSE	FALSE	ebi-a-GCST90018843	1	206939904	0.0446	463240	0.5737	Bell's palsy || id:ebi-a-GCST90018843	Bell's palsy	Bell's palsy || ||	TRUE	igd
rs3091315	G	A	G	A	-0.179501	0.0117	0.265588	0.391581	FALSE	FALSE	FALSE	ebi-a-GCST90018843	17	32593665	0.0326	463240	0.718701	Bell's palsy || id:ebi-a-GCST90018843	Bell's palsy	Bell's palsy || ||	TRUE	igd
rs3810936	C	T	C	T	0.207799	0.0331	0.698408	0.677921	FALSE	FALSE	FALSE	ebi-a-GCST90018843	9	117552885	0.0334	463240	0.3212	Bell's palsy || id:ebi-a-GCST90018843	Bell's palsy	Bell's palsy || ||	TRUE	igd
rs4077515	T	C	T	C	0.215901	-0.0082	0.419834	0.401429	FALSE	FALSE	FALSE	ebi-a-GCST90018843	9	139266496	0.0306	463240	0.7889	Bell's palsy || id:ebi-a-GCST90018843	Bell's palsy	Bell's palsy || ||	TRUE	igd
rs444210	G	A	G	A	0.163402	0.0451	0.546838	0.531704	FALSE	FALSE	FALSE	ebi-a-GCST90018843	6	167390242	0.0302	463240	0.1349	Bell's palsy || id:ebi-a-GCST90018843	Bell's palsy	Bell's palsy || ||	TRUE	igd
rs4851586	C	T	C	T	-0.168899	-0.0329	0.759729	0.724795	FALSE	FALSE	FALSE	ebi-a-GCST90018843	2	103064264	0.0359	463240	0.3599	Bell's palsy || id:ebi-a-GCST90018843	Bell's palsy	Bell's palsy || ||	TRUE	igd
rs4902642	A	G	A	G	-0.129198	0.095	0.409159	0.389576	FALSE	FALSE	FALSE	ebi-a-GCST90018843	14	69210199	0.031	463240	0.00215799	Bell's palsy || id:ebi-a-GCST90018843	Bell's palsy	Bell's palsy || ||	TRUE	igd
rs4921497	G	C	G	C	0.160298	-0.0455	0.329415	0.354358	FALSE	TRUE	FALSE	ebi-a-GCST90018843	5	158848253	0.0321	463240	0.156	Bell's palsy || id:ebi-a-GCST90018843	Bell's palsy	Bell's palsy || ||	TRUE	igd
rs56062135	T	C	T	C	0.193097	0.0305	0.234271	0.188238	FALSE	FALSE	FALSE	ebi-a-GCST90018843	15	67455630	0.0371	463240	0.4121	Bell's palsy || id:ebi-a-GCST90018843	Bell's palsy	Bell's palsy || ||	TRUE	igd
rs6588243	C	A	C	A	0.131704	-0.0159	0.589982	0.596233	FALSE	FALSE	FALSE	ebi-a-GCST90018843	1	67603383	0.0307	463240	0.604901	Bell's palsy || id:ebi-a-GCST90018843	Bell's palsy	Bell's palsy || ||	TRUE	igd
rs6704109	T	C	T	C	0.202002	0.0083	0.256123	0.441186	FALSE	FALSE	FALSE	ebi-a-GCST90018843	1	172857050	0.0361	463240	0.8187	Bell's palsy || id:ebi-a-GCST90018843	Bell's palsy	Bell's palsy || ||	TRUE	igd
rs6873866	C	T	C	T	-0.168096	0.0157	0.534873	0.608684	FALSE	FALSE	FALSE	ebi-a-GCST90018843	5	96247810	0.0418	463240	0.7076	Bell's palsy || id:ebi-a-GCST90018843	Bell's palsy	Bell's palsy || ||	TRUE	igd
rs697693	A	G	A	G	0.172296	-0.0266	0.201415	0.256284	FALSE	FALSE	FALSE	ebi-a-GCST90018843	1	7886424	0.0403	463240	0.5085	Bell's palsy || id:ebi-a-GCST90018843	Bell's palsy	Bell's palsy || ||	TRUE	igd
rs7276302	G	A	G	A	-0.171598	0.0178	0.608306	0.5273	FALSE	FALSE	FALSE	ebi-a-GCST90018843	21	45615023	0.0415	463240	0.6691	Bell's palsy || id:ebi-a-GCST90018843	Bell's palsy	Bell's palsy || ||	TRUE	igd
rs72798422	C	T	C	T	0.590392	-0.1178	0.047701	0.0331406	FALSE	FALSE	FALSE	ebi-a-GCST90018843	16	50866917	0.0914	463240	0.1975	Bell's palsy || id:ebi-a-GCST90018843	Bell's palsy	Bell's palsy || ||	TRUE	igd
rs744166	G	A	G	A	-0.129299	-0.029	0.408159	0.427838	FALSE	FALSE	FALSE	ebi-a-GCST90018843	17	40514201	0.0305	463240	0.341	Bell's palsy || id:ebi-a-GCST90018843	Bell's palsy	Bell's palsy || ||	TRUE	igd
rs7543234	T	C	T	C	0.155498	0.042	0.238986	0.399608	FALSE	FALSE	FALSE	ebi-a-GCST90018843	1	155253308	0.0341	463240	0.2172	Bell's palsy || id:ebi-a-GCST90018843	Bell's palsy	Bell's palsy || ||	TRUE	igd
rs7713270	T	C	T	C	0.296602	-0.0025	0.623824	0.468573	FALSE	FALSE	FALSE	ebi-a-GCST90018843	5	40440063	0.0319	463240	0.9381	Bell's palsy || id:ebi-a-GCST90018843	Bell's palsy	Bell's palsy || ||	TRUE	igd
rs78487399	C	G	C	G	0.2259	-0.0224	0.100704	0.0630349	FALSE	TRUE	FALSE	ebi-a-GCST90018843	2	43809347	0.0622	463240	0.718899	Bell's palsy || id:ebi-a-GCST90018843	Bell's palsy	Bell's palsy || ||	TRUE	igd
rs80262450	A	G	A	G	0.283102	-0.0276	0.112701	0.117205	FALSE	FALSE	FALSE	ebi-a-GCST90018843	18	12818922	0.0466	463240	0.554	Bell's palsy || id:ebi-a-GCST90018843	Bell's palsy	Bell's palsy || ||	TRUE	igd
rs8137950	C	T	C	T	0.173996	-0.0018	0.199556	0.3195	FALSE	FALSE	FALSE	ebi-a-GCST90018843	22	21969640	0.0484	463240	0.9703	Bell's palsy || id:ebi-a-GCST90018843	Bell's palsy	Bell's palsy || ||	TRUE	igd
rs8178977	C	G	C	G	0.1928	0.0208	0.238841	0.225172	FALSE	TRUE	FALSE	ebi-a-GCST90018843	19	1106477	0.0356	463240	0.5582	Bell's palsy || id:ebi-a-GCST90018843	Bell's palsy	Bell's palsy || ||	TRUE	igd
rs907092	A	G	A	G	0.130396	0.0555	0.471412	0.444992	FALSE	FALSE	FALSE	ebi-a-GCST90018843	17	37922259	0.0305	463240	0.0685299	Bell's palsy || id:ebi-a-GCST90018843	Bell's palsy	Bell's palsy || ||	TRUE	igd
rs921720	G	A	G	A	0.162895	0.0453	0.618841	0.587991	FALSE	FALSE	FALSE	ebi-a-GCST90018843	8	126534671	0.032	463240	0.1568	Bell's palsy || id:ebi-a-GCST90018843	Bell's palsy	Bell's palsy || ||	TRUE	igd

## Sheet: Table3ieu32
chr.exposure	pos.exposure	beta.exposure	se.exposure	samplesize.exposure	pval.exposure	id.exposure	SNP	effect_allele.exposure	other_allele.exposure	eaf.exposure	exposure	mr_keep.exposure	pval_origin.exposure	data_source.exposure
1	67705958	-0.561698	0.0517	27432	1.58016e-27	ieu-a-32	rs11209026	A	G	0.0589321	Ulcerative colitis || id:ieu-a-32	TRUE	reported	igd
1	8180210	-0.170397	0.0285	27432	2.28802e-09	ieu-a-32	rs7523335	A	G	0.176698	Ulcerative colitis || id:ieu-a-32	TRUE	reported	igd
1	206943968	0.236297	0.0276	27432	1.09194e-17	ieu-a-32	rs3024493	A	C	0.168128	Ulcerative colitis || id:ieu-a-32	TRUE	reported	igd
1	20128177	-0.185101	0.0335	27432	3.29397e-08	ieu-a-32	rs10917545	A	G	0.882174	Ulcerative colitis || id:ieu-a-32	TRUE	reported	igd
1	2472081	-0.140501	0.0221	27432	2.25398e-10	ieu-a-32	rs1886731	C	T	0.480618	Ulcerative colitis || id:ieu-a-32	TRUE	reported	igd
1	20171514	0.250104	0.0216	27432	4.36918e-31	ieu-a-32	rs10737481	G	T	0.556463	Ulcerative colitis || id:ieu-a-32	TRUE	reported	igd
1	161479745	-0.182896	0.0217	27432	3.77833e-17	ieu-a-32	rs1801274	G	A	0.483094	Ulcerative colitis || id:ieu-a-32	TRUE	reported	igd
1	200874229	-0.167	0.0245	27432	8.81455e-12	ieu-a-32	rs35730213	C	G	0.266634	Ulcerative colitis || id:ieu-a-32	TRUE	reported	igd
2	61189469	0.1608	0.0223	27432	5.19398e-13	ieu-a-32	rs10182512	A	G	0.34989	Ulcerative colitis || id:ieu-a-32	TRUE	reported	igd
2	219133137	0.122902	0.0219	27432	1.97702e-08	ieu-a-32	rs12612675	G	A	0.402826	Ulcerative colitis || id:ieu-a-32	TRUE	reported	igd
2	241563739	0.207802	0.0284	27432	2.45923e-13	ieu-a-32	rs4676410	A	G	0.197128	Ulcerative colitis || id:ieu-a-32	TRUE	reported	igd
3	49705512	0.176899	0.0223	27432	2.28613e-15	ieu-a-32	rs9823546	A	T	0.310414	Ulcerative colitis || id:ieu-a-32	TRUE	reported	igd
5	40444986	0.339603	0.0623	27432	4.94903e-08	ieu-a-32	rs114152040	A	G	0.0317179	Ulcerative colitis || id:ieu-a-32	TRUE	reported	igd
5	134444982	0.124304	0.0215	27432	7.62799e-09	ieu-a-32	rs254559	A	C	0.404112	Ulcerative colitis || id:ieu-a-32	TRUE	reported	igd
5	158827769	0.151596	0.0231	27432	5.29907e-11	ieu-a-32	rs56167332	A	C	0.34162	Ulcerative colitis || id:ieu-a-32	TRUE	reported	igd
6	106579332	0.182297	0.0303	27432	1.83299e-09	ieu-a-32	rs7752873	T	C	0.13681	Ulcerative colitis || id:ieu-a-32	TRUE	reported	igd
6	32606385	-0.401598	0.0267	27432	4.00129e-51	ieu-a-32	rs9272514	T	C	0.297965	Ulcerative colitis || id:ieu-a-32	TRUE	reported	igd
6	32609453	-0.337307	0.0256	27432	1.073e-39	ieu-a-32	rs28383456	T	C	0.334505	Ulcerative colitis || id:ieu-a-32	TRUE	reported	igd
6	32485467	-0.259499	0.0271	27432	1.10688e-21	ieu-a-32	rs113473719	C	A	0.691824	Ulcerative colitis || id:ieu-a-32	TRUE	reported	igd
6	137959235	0.166799	0.0252	27432	3.68468e-11	ieu-a-32	rs6933404	C	T	0.21562	Ulcerative colitis || id:ieu-a-32	TRUE	reported	igd
6	31628397	1.3413	0.1089	27432	7.17464e-35	ieu-a-32	rs148844907	A	T	0.010151	Ulcerative colitis || id:ieu-a-32	TRUE	reported	igd
7	107486902	-0.171904	0.0216	27432	1.69083e-15	ieu-a-32	rs10272963	T	C	0.426078	Ulcerative colitis || id:ieu-a-32	TRUE	reported	igd
7	2789880	-0.136496	0.0239	27432	1.213e-08	ieu-a-32	rs798502	C	A	0.283142	Ulcerative colitis || id:ieu-a-32	TRUE	reported	igd
7	107445727	-0.129096	0.0215	27432	1.766e-09	ieu-a-32	rs989960	T	C	0.424904	Ulcerative colitis || id:ieu-a-32	TRUE	reported	igd
9	4984530	-0.176701	0.0224	27432	3.35506e-15	ieu-a-32	rs1887428	C	G	0.622856	Ulcerative colitis || id:ieu-a-32	TRUE	reported	igd
9	117538334	0.150599	0.0256	27432	4.23897e-09	ieu-a-32	rs4574921	T	C	0.740842	Ulcerative colitis || id:ieu-a-32	TRUE	reported	igd
9	139269483	0.156303	0.0214	27432	2.89401e-13	ieu-a-32	rs3829111	A	G	0.416668	Ulcerative colitis || id:ieu-a-32	TRUE	reported	igd
10	101293468	-0.1718	0.0213	27432	8.26609e-16	ieu-a-32	rs7911680	C	A	0.490094	Ulcerative colitis || id:ieu-a-32	TRUE	reported	igd
11	96023427	0.128903	0.0228	27432	1.57199e-08	ieu-a-32	rs483905	A	G	0.294334	Ulcerative colitis || id:ieu-a-32	TRUE	reported	igd
11	114406639	-0.134199	0.0228	27432	3.95003e-09	ieu-a-32	rs484356	G	C	0.32765	Ulcerative colitis || id:ieu-a-32	TRUE	reported	igd
11	76281593	0.141899	0.0213	27432	2.4632e-11	ieu-a-32	rs2212434	T	C	0.459604	Ulcerative colitis || id:ieu-a-32	TRUE	reported	igd
12	68497408	0.190701	0.0217	27432	1.70883e-18	ieu-a-32	rs12817473	G	A	0.382176	Ulcerative colitis || id:ieu-a-32	TRUE	reported	igd
13	27536972	0.158302	0.0269	27432	3.83796e-09	ieu-a-32	rs1359946	A	G	0.196096	Ulcerative colitis || id:ieu-a-32	TRUE	reported	igd
17	38031802	0.145199	0.0212	27432	7.16638e-12	ieu-a-32	rs9891174	A	T	0.470398	Ulcerative colitis || id:ieu-a-32	TRUE	reported	igd
20	43065028	0.191306	0.024	27432	1.38484e-15	ieu-a-32	rs6017342	C	A	0.537652	Ulcerative colitis || id:ieu-a-32	TRUE	reported	igd
20	62329099	0.158498	0.0224	27432	1.46791e-12	ieu-a-32	rs6062496	A	G	0.572636	Ulcerative colitis || id:ieu-a-32	TRUE	reported	igd
21	45615741	-0.139699	0.0214	27432	7.0762e-11	ieu-a-32	rs7282490	A	G	0.603618	Ulcerative colitis || id:ieu-a-32	TRUE	reported	igd
21	40463283	-0.245006	0.0261	27432	6.20583e-21	ieu-a-32	rs9977672	A	G	0.251316	Ulcerative colitis || id:ieu-a-32	TRUE	reported	igd
22	50439430	0.118198	0.0212	27432	2.37602e-08	ieu-a-32	rs137845	G	A	0.514874	Ulcerative colitis || id:ieu-a-32	TRUE	reported	igd

## Sheet: Table4ieu31result(finn)
id.exposure	id.outcome	outcome	exposure	method	nsnp	b	se	pval	lo_ci	up_ci	or	or_lci95	or_uci95	Q	Q_pval	pleiotropy	RSSobs	Global Test Pvalue
ieu-a-31	finn-b-G6_BELLPA	Bell's palsy || id:finn-b-G6_BELLPA	Inflammatory bowel disease || id:ieu-a-31	MR Egger	39	0.0796569	0.118448	0.505439	-0.152501	0.311814	1.08292	0.858558	1.3659	39.1564	0.373275	0.704883	40.9333	0.447
ieu-a-31	finn-b-G6_BELLPA	Bell's palsy || id:finn-b-G6_BELLPA	Inflammatory bowel disease || id:ieu-a-31	Weighted median	39	0.127296	0.0691342	0.0655782	-0.00820652	0.262799	1.13575	0.991827	1.30057
ieu-a-31	finn-b-G6_BELLPA	Bell's palsy || id:finn-b-G6_BELLPA	Inflammatory bowel disease || id:ieu-a-31	Inverse variance weighted	39	0.12146	0.0445968	0.00645931	0.0340499	0.208869	1.12914	1.03464	1.23228	39.3105	0.410996
ieu-a-31	finn-b-G6_BELLPA	Bell's palsy || id:finn-b-G6_BELLPA	Inflammatory bowel disease || id:ieu-a-31	Simple mode	39	0.114505	0.131724	0.39015	-0.143673	0.372683	1.12132	0.866171	1.45162
ieu-a-31	finn-b-G6_BELLPA	Bell's palsy || id:finn-b-G6_BELLPA	Inflammatory bowel disease || id:ieu-a-31	Weighted mode	39	0.123203	0.0938323	0.197053	-0.0607082	0.307115	1.13111	0.941098	1.3595

## Sheet: Table5ieu30result(finn)
id.exposure	id.outcome	outcome	exposure	method	nsnp	b	se	pval	lo_ci	up_ci	or	or_lci95	or_uci95	Q	Q_pval	pleiotropy	RSSobs	Global Test Pvalue
ieu-a-30	finn-b-G6_BELLPA	Bell's palsy || id:finn-b-G6_BELLPA	Crohn's disease || id:ieu-a-30	MR Egger	33	0.0701391	0.0850825	0.41603	-0.0966226	0.236901	1.07266	0.907899	1.26732	31.2342	0.454456	0.770458	33.1164	0.524
ieu-a-30	finn-b-G6_BELLPA	Bell's palsy || id:finn-b-G6_BELLPA	Crohn's disease || id:ieu-a-30	Weighted median	33	0.100369	0.05455	0.0657751	-0.00654856	0.207287	1.10558	0.993473	1.23034
ieu-a-30	finn-b-G6_BELLPA	Bell's palsy || id:finn-b-G6_BELLPA	Crohn's disease || id:ieu-a-30	Inverse variance weighted	33	0.0928895	0.0354332	0.00875337	0.0234404	0.162339	1.09734	1.02372	1.17626	31.3215	0.500725
ieu-a-30	finn-b-G6_BELLPA	Bell's palsy || id:finn-b-G6_BELLPA	Crohn's disease || id:ieu-a-30	Simple mode	33	0.085077	0.0948837	0.376605	-0.100895	0.271049	1.0888	0.904028	1.31134
ieu-a-30	finn-b-G6_BELLPA	Bell's palsy || id:finn-b-G6_BELLPA	Crohn's disease || id:ieu-a-30	Weighted mode	33	0.0950215	0.0726943	0.200481	-0.0474594	0.237502	1.09968	0.953649	1.26808

## Sheet: Table6ieu32result(finn)
	id.exposure	id.outcome	outcome	exposure	method	nsnp	b	se	pval	lo_ci	up_ci	or	or_lci95	or_uci95	Q	Q_pval	pleiotropy	RSSobs	Global Test Pvalue
1	ieu-a-32	finn-b-G6_BELLPA	outcome	Ulcerative colitis || id:ieu-a-32	MR Egger	34	0.0114105	0.0977386	0.907792	-0.180157	0.202978	1.01148	0.835139	1.22505	41.8998	0.113068	0.950345	44.0747	0.139
2	ieu-a-32	finn-b-G6_BELLPA	outcome	Ulcerative colitis || id:ieu-a-32	Weighted median	34	-0.0027442	0.037445	0.941578	-0.0761363	0.0706479	0.99726	0.92669	1.0732
3	ieu-a-32	finn-b-G6_BELLPA	outcome	Ulcerative colitis || id:ieu-a-32	Inverse variance weighted	34	0.0172643	0.0287786	0.548571	-0.0391416	0.0736703	1.01741	0.961614	1.07645	41.905	0.137612
4	ieu-a-32	finn-b-G6_BELLPA	outcome	Ulcerative colitis || id:ieu-a-32	Simple mode	34	-0.0415915	0.0622429	0.508645	-0.163588	0.0804046	0.959262	0.849092	1.08373
5	ieu-a-32	finn-b-G6_BELLPA	outcome	Ulcerative colitis || id:ieu-a-32	Weighted mode	34	-0.0202734	0.0582532	0.730034	-0.13445	0.0939029	0.979931	0.874197	1.09845

## Sheet: Table7finieu-31_dat
SNP	effect_allele.exposure	other_allele.exposure	effect_allele.outcome	other_allele.outcome	beta.exposure	beta.outcome	eaf.exposure	eaf.outcome	remove	palindromic	ambiguous	id.outcome	chr	pos	se.outcome	samplesize.outcome	pval.outcome	outcome	originalname.outcome	outcome.deprecated	mr_keep.outcome	data_source.outcome	pval.exposure	samplesize.exposure	pos.exposure	se.exposure	chr.exposure	id.exposure	exposure	mr_keep.exposure	pval_origin.exposure	data_source.exposure	action	SNP_index	mr_keep
rs1333253	G	T	G	T	-0.1881	0.0175023	0.5563	0.572859	FALSE	FALSE	FALSE	ieu-a-31	13	94849652	0.0176	34652	0.318	Inflammatory bowel disease || id:ieu-a-31	Inflammatory bowel disease	Inflammatory bowel disease || ||	TRUE	igd	7.10706e-08	NA	94849652	0.0349	13	finn-b-G6_BELLPA	|| id:finn-b-G6_BELLPA	TRUE	reported	igd	2	1	TRUE
rs145637314	A	G	A	G	0.7704	0.0285	0.01346	0.00961974	FALSE	FALSE	FALSE	ieu-a-31	19	3721646	0.1154	34652	0.8052	Inflammatory bowel disease || id:ieu-a-31	Inflammatory bowel disease	Inflammatory bowel disease || ||	TRUE	igd	3.64897e-06	NA	3721646	0.1664	19	finn-b-G6_BELLPA	|| id:finn-b-G6_BELLPA	TRUE	reported	igd	2	1	TRUE
rs2108307	C	T	C	T	-0.1831	0.0191013	0.6302	0.687859	FALSE	FALSE	FALSE	ieu-a-31	7	31463169	0.0186	34652	0.3044	Inflammatory bowel disease || id:ieu-a-31	Inflammatory bowel disease	Inflammatory bowel disease || ||	TRUE	igd	3.57899e-07	NA	31463169	0.036	7	finn-b-G6_BELLPA	|| id:finn-b-G6_BELLPA	TRUE	reported	igd	2	1	TRUE
rs2281690	A	G	A	G	0.1898	-0.00700447	0.5347	0.541115	FALSE	FALSE	FALSE	ieu-a-31	6	44446674	0.0168	34652	0.677901	Inflammatory bowel disease || id:ieu-a-31	Inflammatory bowel disease	Inflammatory bowel disease || ||	TRUE	igd	4.55596e-08	NA	44446674	0.0347	6	finn-b-G6_BELLPA	|| id:finn-b-G6_BELLPA	TRUE	reported	igd	2	1	TRUE
rs57792062	G	A	G	A	-0.2491	-0.0109993	0.1545	0.119628	FALSE	FALSE	FALSE	ieu-a-31	20	15987454	0.0261	34652	0.6738	Inflammatory bowel disease || id:ieu-a-31	Inflammatory bowel disease	Inflammatory bowel disease || ||	TRUE	igd	2.47298e-07	NA	15987454	0.0483	20	finn-b-G6_BELLPA	|| id:finn-b-G6_BELLPA	TRUE	reported	igd	2	1	TRUE
rs61792181	G	A	G	A	0.3876	0.0769026	0.04909	0.098115	FALSE	FALSE	FALSE	ieu-a-31	4	22832794	0.0377	34652	0.0412401	Inflammatory bowel disease || id:ieu-a-31	Inflammatory bowel disease	Inflammatory bowel disease || ||	TRUE	igd	3.92998e-06	NA	22832794	0.084	4	finn-b-G6_BELLPA	|| id:finn-b-G6_BELLPA	TRUE	reported	igd	2	1	TRUE
rs72967498	T	G	T	G	0.265	0.0312952	0.1089	0.121744	FALSE	FALSE	FALSE	ieu-a-31	4	150849283	0.0265	34652	0.2374	Inflammatory bowel disease || id:ieu-a-31	Inflammatory bowel disease	Inflammatory bowel disease || ||	TRUE	igd	2.12799e-06	NA	150849283	0.0559	4	finn-b-G6_BELLPA	|| id:finn-b-G6_BELLPA	TRUE	reported	igd	2	1	TRUE
rs74458904	G	A	G	A	0.6237	-0.0443039	0.01866	0.013	FALSE	FALSE	FALSE	ieu-a-31	3	574993	0.107	34652	0.6786	Inflammatory bowel disease || id:ieu-a-31	Inflammatory bowel disease	Inflammatory bowel disease || ||	TRUE	igd	3.97603e-06	NA	574993	0.1352	3	finn-b-G6_BELLPA	|| id:finn-b-G6_BELLPA	TRUE	reported	igd	2	1	TRUE
rs7617604	A	G	A	G	0.17	-0.00270365	0.3239	0.341885	FALSE	FALSE	FALSE	ieu-a-31	3	28823149	0.0182	34652	0.8836	Inflammatory bowel disease || id:ieu-a-31	Inflammatory bowel disease	Inflammatory bowel disease || ||	TRUE	igd	4.66799e-06	NA	28823149	0.0371	3	finn-b-G6_BELLPA	|| id:finn-b-G6_BELLPA	TRUE	reported	igd	2	1	TRUE
rs78169820	T	C	T	C	0.9441	0.00630011	0.009867	0.0272282	FALSE	FALSE	FALSE	ieu-a-31	21	18275273	0.0637	34652	0.9208	Inflammatory bowel disease || id:ieu-a-31	Inflammatory bowel disease	Inflammatory bowel disease || ||	TRUE	igd	8.59192e-07	NA	18275273	0.1918	21	finn-b-G6_BELLPA	|| id:finn-b-G6_BELLPA	TRUE	reported	igd	2	1	TRUE
rs8112709	A	G	A	G	-0.227	-0.0380965	0.1588	0.159256	FALSE	FALSE	FALSE	ieu-a-31	19	37437010	0.0229	34652	0.0950999	Inflammatory bowel disease || id:ieu-a-31	Inflammatory bowel disease	Inflammatory bowel disease || ||	TRUE	igd	1.76901e-06	NA	37437010	0.0475	19	finn-b-G6_BELLPA	|| id:finn-b-G6_BELLPA	TRUE	reported	igd	2	1	TRUE
rs9505481	G	C	G	C	0.3886	0.0113036	0.05066	0.066628	FALSE	TRUE	FALSE	ieu-a-31	6	911278	0.0345	34652	0.742699	Inflammatory bowel disease || id:ieu-a-31	Inflammatory bowel disease	Inflammatory bowel disease || ||	TRUE	igd	1.39101e-06	NA	911278	0.0805	6	finn-b-G6_BELLPA	|| id:finn-b-G6_BELLPA	TRUE	reported	igd	2	1	TRUE
rs9908329	A	C	A	C	0.6339	0.0542041	0.01751	0.0460922	FALSE	FALSE	FALSE	ieu-a-31	17	46563672	0.0404	34652	0.18	Inflammatory bowel disease || id:ieu-a-31	Inflammatory bowel disease	Inflammatory bowel disease || ||	TRUE	igd	4.80596e-06	NA	46563672	0.1386	17	finn-b-G6_BELLPA	|| id:finn-b-G6_BELLPA	TRUE	reported	igd	2	1	TRUE

## Sheet: Table8finieu-31_result
	id.exposure	id.outcome	outcome	exposure	method	nsnp	b	se	pval	lo_ci	up_ci	or	or_lci95	or_uci95	Q	Q_pval	pleiotropy	RSSobs	Global Test Pvalue
1	finn-b-G6_BELLPA	ieu-a-31	Inflammatory bowel disease || id:ieu-a-31	|| id:finn-b-G6_BELLPA	MR Egger	13	0.0955101	0.0551994	0.111499	-0.0126807	0.203701	1.10022	0.987399	1.22593	9.53314	0.572804	0.238763	12.9987	0.543
2	finn-b-G6_BELLPA	ieu-a-31	Inflammatory bowel disease || id:ieu-a-31	|| id:finn-b-G6_BELLPA	Weighted median	13	0.0265556	0.037164	0.474886	-0.0462859	0.0993972	1.02691	0.954769	1.1045
3	finn-b-G6_BELLPA	ieu-a-31	Inflammatory bowel disease || id:ieu-a-31	|| id:finn-b-G6_BELLPA	Inverse variance weighted	13	0.0347792	0.0258861	0.179095	-0.0159575	0.0855159	1.03539	0.984169	1.08928	11.0849	0.521661
4	finn-b-G6_BELLPA	ieu-a-31	Inflammatory bowel disease || id:ieu-a-31	|| id:finn-b-G6_BELLPA	Simple mode	13	0.0117845	0.0622633	0.853045	-0.110252	0.133821	1.01185	0.895609	1.14319
5	finn-b-G6_BELLPA	ieu-a-31	Inflammatory bowel disease || id:ieu-a-31	|| id:finn-b-G6_BELLPA	Weighted mode	13	0.0225413	0.0550777	0.689557	-0.0854111	0.130494	1.0228	0.918135	1.13939

## Sheet: Table9finieu-30_dat
SNP	effect_allele.exposure	other_allele.exposure	effect_allele.outcome	other_allele.outcome	beta.exposure	beta.outcome	eaf.exposure	eaf.outcome	remove	palindromic	ambiguous	id.outcome	chr	pos	se.outcome	samplesize.outcome	pval.outcome	outcome	originalname.outcome	outcome.deprecated	mr_keep.outcome	data_source.outcome	pval.exposure	samplesize.exposure	pos.exposure	se.exposure	chr.exposure	id.exposure	exposure	mr_keep.exposure	pval_origin.exposure	data_source.exposure	action	SNP_index	mr_keep
rs1333253	G	T	G	T	-0.1881	0.0488017	0.5563	0.577708	FALSE	FALSE	FALSE	ieu-a-30	13	94849652	0.0242	20883	0.0438399	Crohn's disease || id:ieu-a-30	Crohn's disease	Crohn's disease || ||	TRUE	igd	7.10706e-08	NA	94849652	0.0349	13	finn-b-G6_BELLPA	|| id:finn-b-G6_BELLPA	TRUE	reported	igd	2	1	TRUE
rs145637314	A	G	A	G	0.7704	0.0676026	0.01346	0.00995697	FALSE	FALSE	FALSE	ieu-a-30	19	3721646	0.15	20883	0.652501	Crohn's disease || id:ieu-a-30	Crohn's disease	Crohn's disease || ||	TRUE	igd	3.64897e-06	NA	3721646	0.1664	19	finn-b-G6_BELLPA	|| id:finn-b-G6_BELLPA	TRUE	reported	igd	2	1	TRUE
rs2108307	C	T	C	T	-0.1831	0.0225013	0.6302	0.690996	FALSE	FALSE	FALSE	ieu-a-30	7	31463169	0.0255	20883	0.3767	Crohn's disease || id:ieu-a-30	Crohn's disease	Crohn's disease || ||	TRUE	igd	3.57899e-07	NA	31463169	0.036	7	finn-b-G6_BELLPA	|| id:finn-b-G6_BELLPA	TRUE	reported	igd	2	1	TRUE
rs2281690	A	G	A	G	0.1898	-0.0151035	0.5347	0.541	FALSE	FALSE	FALSE	ieu-a-30	6	44446674	0.0229	20883	0.5093	Crohn's disease || id:ieu-a-30	Crohn's disease	Crohn's disease || ||	TRUE	igd	4.55596e-08	NA	44446674	0.0347	6	finn-b-G6_BELLPA	|| id:finn-b-G6_BELLPA	TRUE	reported	igd	2	1	TRUE
rs57792062	G	A	G	A	-0.2491	-0.0479041	0.1545	0.117859	FALSE	FALSE	FALSE	ieu-a-30	20	15987454	0.0359	20883	0.1818	Crohn's disease || id:ieu-a-30	Crohn's disease	Crohn's disease || ||	TRUE	igd	2.47298e-07	NA	15987454	0.0483	20	finn-b-G6_BELLPA	|| id:finn-b-G6_BELLPA	TRUE	reported	igd	2	1	TRUE
rs61792181	G	A	G	A	0.3876	0.103595	0.04909	0.096426	FALSE	FALSE	FALSE	ieu-a-30	4	22832794	0.0524	20883	0.0477903	Crohn's disease || id:ieu-a-30	Crohn's disease	Crohn's disease || ||	TRUE	igd	3.92998e-06	NA	22832794	0.084	4	finn-b-G6_BELLPA	|| id:finn-b-G6_BELLPA	TRUE	reported	igd	2	1	TRUE
rs72967498	T	G	T	G	0.265	-0.027402	0.1089	0.11843	FALSE	FALSE	FALSE	ieu-a-30	4	150849283	0.037	20883	0.4578	Crohn's disease || id:ieu-a-30	Crohn's disease	Crohn's disease || ||	TRUE	igd	2.12799e-06	NA	150849283	0.0559	4	finn-b-G6_BELLPA	|| id:finn-b-G6_BELLPA	TRUE	reported	igd	2	1	TRUE
rs74458904	G	A	G	A	0.6237	-0.180503	0.01866	0.01343	FALSE	FALSE	FALSE	ieu-a-30	3	574993	0.1558	20883	0.2465	Crohn's disease || id:ieu-a-30	Crohn's disease	Crohn's disease || ||	TRUE	igd	3.97603e-06	NA	574993	0.1352	3	finn-b-G6_BELLPA	|| id:finn-b-G6_BELLPA	TRUE	reported	igd	2	1	TRUE
rs7617604	A	G	A	G	0.17	-0.005103	0.3239	0.342574	FALSE	FALSE	FALSE	ieu-a-30	3	28823149	0.0245	20883	0.8337	Crohn's disease || id:ieu-a-30	Crohn's disease	Crohn's disease || ||	TRUE	igd	4.66799e-06	NA	28823149	0.0371	3	finn-b-G6_BELLPA	|| id:finn-b-G6_BELLPA	TRUE	reported	igd	2	1	TRUE
rs78169820	T	C	T	C	0.9441	0.0182033	0.009867	0.0271574	FALSE	FALSE	FALSE	ieu-a-30	21	18275273	0.0873	20883	0.8345	Crohn's disease || id:ieu-a-30	Crohn's disease	Crohn's disease || ||	TRUE	igd	8.59192e-07	NA	18275273	0.1918	21	finn-b-G6_BELLPA	|| id:finn-b-G6_BELLPA	TRUE	reported	igd	2	1	TRUE
rs8112709	A	G	A	G	-0.227	-0.0332983	0.1588	0.162144	FALSE	FALSE	FALSE	ieu-a-30	19	37437010	0.031	20883	0.2818	Crohn's disease || id:ieu-a-30	Crohn's disease	Crohn's disease || ||	TRUE	igd	1.76901e-06	NA	37437010	0.0475	19	finn-b-G6_BELLPA	|| id:finn-b-G6_BELLPA	TRUE	reported	igd	2	1	TRUE
rs9505481	G	C	G	C	0.3886	-0.0915029	0.05066	0.062289	FALSE	TRUE	FALSE	ieu-a-30	6	911278	0.0502	20883	0.0683896	Crohn's disease || id:ieu-a-30	Crohn's disease	Crohn's disease || ||	TRUE	igd	1.39101e-06	NA	911278	0.0805	6	finn-b-G6_BELLPA	|| id:finn-b-G6_BELLPA	TRUE	reported	igd	2	1	TRUE
rs9908329	A	C	A	C	0.6339	0.0295005	0.01751	0.0467267	FALSE	FALSE	FALSE	ieu-a-30	17	46563672	0.055	20883	0.5919	Crohn's disease || id:ieu-a-30	Crohn's disease	Crohn's disease || ||	TRUE	igd	4.80596e-06	NA	46563672	0.1386	17	finn-b-G6_BELLPA	|| id:finn-b-G6_BELLPA	TRUE	reported	igd	2	1	TRUE

## Sheet: Table10finieu-30result
	id.exposure	id.outcome	outcome	exposure	method	nsnp	b	se	pval	lo_ci	up_ci	or	or_lci95	or_uci95	Q	Q_pval	pleiotropy	RSSobs	Global Test Pvalue
1	finn-b-G6_BELLPA	ieu-a-30	Crohn's disease || id:ieu-a-30	|| id:finn-b-G6_BELLPA	MR Egger	13	0.0694388	0.0918829	0.465686	-0.110652	0.249529	1.07191	0.895251	1.28342	16.2377	0.132531	0.329427	20.6017	0.121
2	finn-b-G6_BELLPA	ieu-a-30	Crohn's disease || id:ieu-a-30	|| id:finn-b-G6_BELLPA	Weighted median	13	0.00825992	0.0532366	0.876699	-0.0960839	0.112604	1.00829	0.908388	1.11919
3	finn-b-G6_BELLPA	ieu-a-30	Crohn's disease || id:ieu-a-30	|| id:finn-b-G6_BELLPA	Inverse variance weighted	13	-0.0132809	0.0433367	0.759256	-0.0982207	0.071659	0.986807	0.906449	1.07429	17.775	0.122697
4	finn-b-G6_BELLPA	ieu-a-30	Crohn's disease || id:ieu-a-30	|| id:finn-b-G6_BELLPA	Simple mode	13	-0.0231343	0.0896487	0.800737	-0.198846	0.152577	0.977131	0.819676	1.16483
5	finn-b-G6_BELLPA	ieu-a-30	Crohn's disease || id:ieu-a-30	|| id:finn-b-G6_BELLPA	Weighted mode	13	0.0053886	0.0661101	0.936381	-0.124187	0.134964	1.0054	0.883214	1.1445

[truncated: 7 more sheets: Table11finieu-32_dat, Table12finieu32result, Table13_IF_IBD_dat, Table14_IF_IBD_result, Table15_IF_BP_dat, Table16_IF_BPresult, Table17_IF_result]
